# Supplementary material for: Tuning Photophysical Properties via Positional Isomerization of the Pyridine Ring in Donor–Acceptor-Structured Aggregation-Induced Emission Luminogens Based on Phenylmethylene Pyridineacetonitrile Derivatives
Source: Molecules. 2023 Apr 6;28(7):3282. doi: 10.3390/molecules28073282 (PMC10096500; doi:10.3390/molecules28073282)
Supplement: Supplementary file 1 [file molecules-28-03282-s001.zip]

Archive with 1 entries (1 files):
- molecules-2314553-supplementary.pdf
